# Supplementary material for: Actinoquinazolinone, a New Quinazolinone Derivative from a Marine Bacterium Streptomyces sp. CNQ-617, Suppresses the Motility of Gastric Cancer Cells
Source: Mar Drugs. 2023 Sep 13;21(9):489. doi: 10.3390/md21090489 (PMC10532864; doi:10.3390/md21090489)
Supplement: Supplementary file 1 [file marinedrugs-21-00489-s001.zip]

Archive with 1 entries (1 files):
- marinedrugs-2587655-supplementary.pdf
